# Supplementary material for: MET∆14 promotes a ligand-dependent, AKT-driven invasive growth
Source: Life Sci Alliance. 2022 May 30;5(10):e202201409. doi: 10.26508/lsa.202201409 (PMC9152130; doi:10.26508/lsa.202201409)
Supplement: Supplementary file 20 [file LSA-2022-01409_TableS1.xlsx]

## Sheet: Sheet1
Name	Reference	Company	Dilution	Species
P-MET	3077	Cell Signalling	1/500 WB, 1/500 IF	Rabbit monoclonal
Phospho-AKT (Ser473)	9271	Cell Signalling	1/1000 WB 1/200 IF	Rabbit
MET	3148.	Cell Signalling	1/1000 WB	Mouse
p44/42 MAPK (Erk1/2)	9102	Cell Signalling	1/1000 WB	Rabbit
STAT3	9139	Cell Signalling	1/1000 WB	Mouse
STAT3-P-Y705	9131	Cell Signalling	1/1000 WB	Rabbit
Phospho-p44/42 MAPK (Erk1/2) (Thr202/Tyr204)	9101	Cell Signalling	1/1000 WB	Rabbit
c-PARP	5625.	Cell Signalling	1/1000 WB	Rabbit
AKT	9272	Cell Signalling	1/1000 WB	Rabbit
H3-HRP	ab21054	Abcam	1/5000 WB	Rabbit
